# Supplementary material for: Development and Validation of the Life for Low Vision Questionnaire (LIFE4LVQ) Using Rasch Analysis: A Questionnaire Evaluating Ability and Independence
Source: J Clin Med. 2023 Mar 28;12(7):2549. doi: 10.3390/jcm12072549 (PMC10095134; doi:10.3390/jcm12072549)
Supplement: Supplementary file 1 [file jcm-12-02549-s001.zip]

Archive with 1 entries (1 files):
- jcm-2180400-supplementary.pdf
